# Supplementary material for: Dimension reduction of dynamics on modular and heterogeneous directed networks
Source: PNAS Nexus. 2023 May 2;2(5):pgad150. doi: 10.1093/pnasnexus/pgad150 (PMC10198746; doi:10.1093/pnasnexus/pgad150)
Supplement: pgad150_Supplementary_Data [file pgad150_supplementary_data.zip]

Archive with 2 entries (2 files):
- PNASNEXUS-PNASNEXUS-2022-01018-s01.pdf
- PNASNEXUS-PNASNEXUS-2022-01018-s02.tex
